# Supplementary material for: Single Nucleotide Polymorphisms in HMGB1 Correlate with Lung Cancer Risk in the Northeast Chinese Han Population
Source: Molecules. 2018 Apr 4;23(4):832. doi: 10.3390/molecules23040832 (PMC6017634; doi:10.3390/molecules23040832)
Supplement: Supplementary file 1 [file molecules-23-00832-s001.zip]

Archive with 4 entries (4 files):
- Sample database.xlsx
- Table S3 the association between SNPs and clinical stage of lung cancer.docx
- Table S2 stratification analysis of rs1360485 polymorphisms and risk of lung cancer.docx
- Table S1 stratification analysis of rs1360485 polymorphisms and risk of lung cancer.docx
