# Supplementary material for: Single Nucleotide Polymorphisms in HMGB1 Correlate with Lung Cancer Risk in the Northeast Chinese Han Population
Source: Molecules. 2018 Apr 4;23(4):832. doi: 10.3390/molecules23040832 (PMC6017634; doi:10.3390/molecules23040832)
Supplement: Supplementary file 1 [file molecules-23-00832-s001.zip › Sample database.xlsx]

## Sheet: Sheet1
生存时间（晓薇姐）	结局状态（晓薇姐）	编号	stage	Histology	group	Age	gender	吸烟情况	rs1412125	rs1360485	备注RS1412125: 1_TT; 2-CT; 3-CC； RS1360485: 1-AA; 2-AG;3-GG
42	0	10001	3	1	1	30	2	0	1	1	生存时间分组:1-小于18.3个月； 2-大于等于18.3个月
8	1	10002	4	1	1	40	2	0	1	1	腺癌-1 鳞癌-2 小细胞肺癌-3 unknown-4 大细胞肺癌-5 非小细胞肺癌-6
48	1	10003	3	1	1	56	2	0	1	1	性别： 1-男；2-女
15	1	10004	2	2	1	66	2	0	1	2	吸烟史：0-不吸烟； 1-吸烟;2-unknown
2	1	10005	4	1	1	61	2	0	2	2	结局状态：0-删失； 1-死亡
		10006	3	2	1	47	2	0	2	1	临床分期：1-Ⅰ；2-II； 3-IIIⅣ； 4-Ⅳ; 5-unknown
18	1	10007	2	1	1	72	2	0	1	1
22	1	10008	3	2	1	49	2	0	1	2
7	1	10009	3	3	1	71	2	1	2	1
36	0	10011	3	1	1	70	2	0	3	2
12	1	10013	4	1	1	42	2	0	2	1
47	0	10014	4	1	1	53	2	0	2	1
12	1	10015	3	1	1	55	2	0	2	1
27	1	10016	3	1	1	64	2	0	2	1
18	1	10017	3	1	1	56	2	0	1	1
10	1	10018	2	1	1	71	2	0	2	1
42	0	10019	1	1	1	57	2	0	1	1
		10020	3	1	1	63	2	0	1	1
		10021	2	3	1	34	2	1	1	1
		10022	2	1	1	52	2	0	2	2
12	1	10023	2	1	1	49	2	0	3	3
11	1	10024	3	1	1	66	2	0	1	1
4	1	10025	3	2	1	65	2	0	2	1
11	1	10026	2	1	1	67	2	0	1	1
11	1	10027	3	1	1	61	2	0	1	1
18	1	10028	3	1	1	64	2	0	1	1
24	1	10029	2	1	1	59	2	0	1	2
		10030	3	1	1	35	2	0	2	2
		10032	3	1	1	74	2	0	1	2
34	1	10033	3	3	1	70	2	0	2	1
		10034	2	1	1	68	2	0	1	1
60	0	10035	2	1	1	78	2	0	2	2
16	1	10036	2	1	1	63	2	0	1	2
9	1	10037	3	1	1	28	2	0	1	1
22	1	10038	3	3	1	35	2	0	1	2
		10040	2	1	1	44	2	2	1	1
11	1	10041	2	1	1	67	2	0	1	1
47	1	10042	4	1	1	60	2	0	1	2
		10043	3	1	1	62	2	1	1	1
		10044	3	1	1	67	2	1	2	1
57	1	10045	3	1	1	52	2	0	1	1
14	1	10047	3	3	1	48	2	0	2	3
		10048	3	2	1	55	2	1	1	1
60	0	10051	4	1	1	43	2	0	2	1
		10052	1	1	1	55	2	0	2	1
14	1	10053	3	1	1	64	2	0	1	2
		10055	3	1	1	67	2	1	1	1
14	1	10056	3	2	1	34	2	0	2	2
21	0	10057	3	1	1	68	2	0	1	2
9	1	10058	3	1	1	49	2	0	2	2
19	1	10059	3	3	1	73	2	0	2	2
		10060	3	2	1	68	2	0	1	1
27	1	10061	4	1	1	35	2	0	1	1
13	1	10063	2	1	1	52	2	0	1	2
10	1	10065	3	1	1	36	2	0	1	2
34	1	10066	3	1	1	71	2	0	2	2
		10067	3	1	1	42	2	0	1	1
26	1	10068	3	2	1	58	2	0	1	1
11	1	10069	2	2	1	74	2	0	1	1
		10070	2	3	1	56	2	1	2	1
		10071	3	3	1	71	2	0	2	2
43	1	10073	3	1	1	38	2	0	1	1
15	1	10074	2	1	1	44	2	0	1	1
7	1	10075	2	1	1	58	2	0	3	2
		10076	3	3	1	59	2	0	1	1
		10077	5	3	1	62	2	1	1	2
		10079	4	1	1	59	2	0	1	1
42	1	10080	2	1	1	46	2	0	2	2
14	1	10081	3	3	1	44	2	0	2	2
		10082	5	3	1	47	2	0	2	2
20	1	10084	3	2	1	71	2	0	2	2
26	1	10085	3	1	1	47	2	0	1	1
		10086	2	2	1	52	2	0	3	2
14	1	10087	3	2	1	56	2	0	1	1
		10088	3	1	1	44	2	0	1	1
6	1	10089	2	1	1	50	2	0	2	1
15	0	10091	3	2	1	58	2	0	1	1
		10092	3	1	1	44	2	0	1	1
13	1	10093	4	1	1	40	2	0	1	1
12	1	10094	3	1	1	40	2	0	1	1
14	1	10095	3	1	1	65	2	0	1	1
34	1	10096	4	1	1	75	2	0	2	1
49	1	10098	2	1	1	65	2	0	1	1
5	1	10099	3	1	1	45	2	0	1	1
33	1	10100	2	2	1	37	2	0	1	1
21	1	10101	4	3	1	64	2	0	1	1
8	1	10102	3	2	1	60	2	0	2	2
26	1	10103	2	1	1	38	2	0	1	1
6	1	10104	2	1	1	54	2	0	1	1
10	0	10105	3	1	1	49	2	0	1	1
13	1	10107	3	1	1	55	2	0	1	1
7	1	10108	3	3	1	35	2	0	2	2
29	1	10109	2	1	1	67	2	0	2	1
16	1	10110	3	3	1	47	2	0	1	1
60	0	10111	2	1	1	40	2	0	1	1
		10114	3	2	1	68	2	1	2	2
19	1	10115	3	2	1	40	2	0	2	2
		10117	3	2	1	25	2	2	2	2
8	1	10118	2	1	1	37	2	0	1	2
43	1	10119	3	3	1	37	2	0	3	2
		10120	5	1	1	65	2	0	1	1
20	0	10121	3	1	1	68	2	0	3	1
		10122	2	1	1	61	2	0	2	2
		10126	3	1	1	48	2	0	1	1
11	1	10127	3	2	1	58	2	0	3	3
15	1	10128	3	1	1	66	2	0	2	2
15	1	10130	2	2	1	55	2	0	2	2
28	1	10131	3	2	1	70	2	0	1	1
		10133	5	3	1	45	2	0	1	1
11	1	10134	3	1	1	56	2	0	1	2
14	1	10137	2	2	1	65	2	0	1	1
37	1	10140	3	1	1	49	2	0	2	2
11	1	10141	3	1	1	62	2	0	1	1
		10145	5	3	1	60	2	0	1	1
5	1	10146	3	1	1	70	2	0	1	1
11	1	10150	2	1	1	49	2	0	1	2
12	1	10151	2	1	1	50	2	0	3	3
		10152	4	1	1	47	2	2	1	1
		10154	3	2	1	77	2	2	1	1
		10155	4	3	1	67	2	2	2	2
43	0	10156	3	1	1	71	2	0	2	2
		10157	5	3	1	55	2	0	1	1
		10159	4	2	1	54	2	0	2	2
		10160	5	2	1	57	2	2	1	2
16	1	10161	2	1	1	42	2	0	2	2
15	1	10162	4	1	1	55	2	0	1	2
4	1	10164	3	1	1	56	2	0	1	1
6	0	10167	2	1	1	66	2	0	1	1
		10169	5	1	1	62	2	2	1	1
		10170	4	1	1	58	2	0	2	2
		10171	5	1	1	55	2	0	1	1
		10173	4	2	1	57	2	2	3	3
		10174	4	1	1	47	2	0	1	1
		10176	4	2	1	56	2	0	2	1
		10177	1	2	1	70	2	2	1	2
		10178	5	1	1	70	2	1	1	1
		10179	4	1	1	62	2	2	1	1
		10180	3	1	1	51	2	2	3	3
		10181	4	1	1	58	2	0	1	1
41	1	10183	4	1	1	41	2	0	2	2
21	1	10184	3	1	1	52	2	0	1	1
		10185	4	1	1	65	2	2	1	1
		10186	4	1	1	48	2	2	1	2
		10188	2	2	1	56	2	0	2	2
		10189	5	1	1	75	2	0	1	1
53	0	10190	3	1	1	52	2	0	1	1
		10191	5	2	1	62	2	2	2	1
		10192	4	1	1	80	2	0	2	1
		10195	4	1	1	42	2	0	1	1
		10196	4	1	1	57	2	2	1	1
		10197	3	2	1	72	2	1	1	1
		10199	5	3	1	57	2	2	1	1
		14642			0	69	2	2	2	2
		17199			0	62	2	2	1	1
24	1	20001	3	1	1	53	2	0	1	1
19	1	20002	3	1	1	58	2	0	3	1
		20004	4	3	1	45	2	0	1	1
60	0	20005	3	3	1	33	2	0	1	1
3	1	20006	2	1	1	51	2	0	2	2
23	1	20007	3	3	1	56	2	0	1	1
		20008	3	1	1	54	2	1	1	1
29	1	20009	3	1	1	64	2	0	1	1
12	1	20010	3	1	1	68	2	0	1	1
10	1	20011	3	1	1	62	2	0	1	1
51	1	20012	4	1	1	58	2	0	3	3
9	1	20014	3	1	1	53	2	0	1	1
		20015	2	3	1	50	2	0	2	2
		20016	2	1	1	61	2	0	2	1
24	1	20017	4	1	1	65	2	0	2	1
		20018	5	3	1	75	2	0	1	1
		20019	5	3	1	69	2	1	1	1
10	1	20020	4	1	1	60	2	0	1	1
		20021	3	1	1	67	2	0	2	2
		20022	3	2	1	51	2	1	2	1
		20023	5	3	1	66	2	1	2	1
		20024	5	3	1	57	2	0	1	2
40	1	20027	3	1	1	68	2	0	2	1
10	1	20028	4	1	1	70	2	0	1	1
18	1	20029	3	1	1	63	2	0	1	1
53	1	20030	3	1	1	70	2	0	3	2
		20031	3	1	1	51	2	0	1	1
13	1	20032	3	1	1	68	2	0	1	1
		20033	2	2	1	61	2	1	2	1
60	0	20034	3	1	1	68	2	0	2	2
4	1	20036	4	2	1	72	2	0	2	2
38	1	20037	3	1	1	39	2	0	2	2
3	1	20038	3	1	1	48	2	0	2	1
58	1	20039	2	1	1	49	2	0	1	1
19	1	20040	3	1	1	62	2	0	2	1
		20041	1	1	1	47	2	0	1	1
25	1	20042	3	1	1	65	2	0	2	1
38	1	20043	2	1	1	48	2	0	1	1
18	1	20044	2	3	1	74	2	0	1	2
15	1	20045	3	1	1	48	2	0	1	2
9	1	20046	2	1	1	53	2	0	2	2
		20047	3	1	1	38	2	0	2	2
		20048	4	1	1	56	2	0	1	1
		20051	3	1	1	65	2	0	2	2
		20052	1	2	1	56	2	0	2	2
41	1	20053	2	1	1	45	2	0	1	1
16	1	20054	3	1	1	63	2	0	2	1
		20057	4	1	1	38	2	0	1	1
		20058	5	3	1	61	2	0	1	1
31	1	20059	4	1	1	61	2	0	1	2
49	1	20060	2	1	1	81	2	0	2	2
8	1	20061	2	3	1	35	2	0	2	1
18	0	20062	3	1	1	64	2	0	1	1
60	0	20063	2	2	1	56	2	0	2	2
7	1	20064	3	3	1	60	2	0	1	1
		20065	4	1	1	68	2	1	1	1
56	1	20066	2	1	1	57	2	0	1	1
30	1	20067	3	3	1	63	2	0	2	1
		20068	4	1	1	43	2	0	2	1
15	1	20071	3	1	1	66	2	0	1	2
32	1	20072	2	1	1	47	2	0	1	1
11	1	20073	4	1	1	55	2	0	1	1
11	0	20074	3	1	1	59	2	0	2	1
10	1	20075	3	1	1	60	2	0	1	1
		20076	3	1	1	52	2	1	1	1
		20077	2	1	1	63	2	0	1	2
28	1	20078	3	1	1	68	2	0	2	2
12	1	20079	2	1	1	33	2	0	1	1
12	1	20080	3	1	1	52	2	0	1	1
9	1	20081	4	1	1	69	2	0	1	1
		20082	4	2	1	72	2	0	2	1
6	1	20083	3	1	1	65	2	0	2	2
5	1	20084	3	1	1	64	2	0	1	1
30	1	20085	3	1	1	67	2	0	1	1
		20086	3	2	1	81	2	1	1	1
60	0	20087	2	1	1	65	2	0	2	1
17	1	20088	2	1	1	61	2	0	2	2
21	1	20089	2	2	1	52	2	0	1	1
18	1	20091	3	3	1	57	2	0	1	1
18	1	20092	4	1	1	73	2	0	1	1
47	1	20093	3	1	1	48	2	0	1	1
60	0	20094	2	1	1	81	2	0	1	1
11	1	20095	3	1	1	57	2	0	2	1
35	0	20096	2	1	1	52	2	0	1	1
		20097	3	2	1	46	2	1	1	1
46	0	20098	2	1	1	54	2	0	2	2
		20099	4	3	1	64	2	0	1	2
25	1	20100	2	1	1	60	2	0	2	1
55	1	20101	3	1	1	68	2	0	2	1
8	1	20102	3	3	1	47	2	0	1	1
13	1	20103	1	2	1	46	2	0	1	1
		20104	3	1	1	53	2	2	1	1
11	1	20105	2	1	1	64	2	0	1	2
33	1	20106	3	3	1	73	2	0	1	1
39	1	20108	3	1	1	65	2	0	1	1
9	1	20109	2	2	1	57	2	0	1	1
11	1	20111	3	1	1	62	2	0	2	1
6	1	20112	3	1	1	45	2	0	1	1
45	0	20113	3	1	1	53	2	0	1	1
14	1	20114	3	2	1	47	2	0	1	1
13	1	20115	2	1	1	70	2	0	1	1
19	1	20117	4	2	1	56	2	0	1	1
		20118	3	3	1	34	2	0	1	1
14	1	20119	2	1	1	40	2	0	1	1
		20120	3	1	1	60	2	0	1	1
60	0	20123	3	1	1	47	2	0	1	1
12	1	20124	3	1	1	54	2	0	1	1
29	1	20125	3	1	1	54	2	0	2	1
18	1	20126	3	1	1	45	2	0	1	1
32	1	20127	3	3	1	73	2	0	1	2
		20128	3	1	1	75	2	0	2	1
23	1	20131	2	3	1	56	2	0	1	1
13	1	20132	3	3	1	55	2	0	1	1
		20133	4	1	1	51	2	0	1	2
		20135	5	1	1	39	2	2	1	1
41	1	20136	4	1	1	57	2	0	1	1
22	0	20138	2	1	1	65	2	0	1	1
		20140	5	3	1	57	2	0	1	1
		20143	3	3	1	53	2	0	1	1
		20145	4	1	1	74	2	1	2	2
		20146	5	1	1	57	2	2	1	1
		20149	4	1	1	55	2	1	1	1
		20150	3	2	1	68	2	1	1	2
		20151	2	3	1	76	2	0	1	1
		20152	4	1	1	51	2	0	1	1
		20153	3	2	1	59	2	1	1	1
		20156	5	1	1	72	2	0	1	2
		20158	5	3	1	47	2	0	3	3
		20164	5	2	1	56	2	2	2	2
		28157			0	56	2	2	2	2
		28522			0	62	2	2	1	1
		28887			0	60	2	2	1	1
		29618			0	68	2	2	3	2
14	1	30001	3	1	1	66	2	0	1	2
		30002	5	2	1	68	2	0	1	1
16	1	30003	2	1	1	67	2	0	1	2
10	1	30004	3	1	1	68	2	0	2	1
42	1	30005	3	1	1	66	2	0	1	1
60	0	30006	3	3	1	68	2	0	1	1
4	1	30007	3	3	1	54	2	0	1	1
22	1	30008	3	1	1	48	2	0	2	2
		30010	3	1	1	37	2	0	1	1
		30011	2	1	1	60	2	1	2	2
		30012	4	1	1	43	2	0	2	2
		30013	2	1	1	42	2	0	1	1
27	1	30015	3	1	1	44	2	0	1	1
31	1	30016	2	1	1	55	2	0	2	2
		30017	3	2	1	60	2	0	1	1
		30018	1	2	1	74	2	0	2	2
8	1	30019	3	2	1	36	2	0	1	1
31	1	30021	3	1	1	50	2	0	1	1
26	0	30022	3	2	1	67	2	0	1	1
29	1	30023	2	1	1	59	2	0	1	1
31	1	30024	3	1	1	38	2	0	2	2
		30025	3	1	1	71	2	0	1	1
		30026	3	1	1	59	2	1	1	2
4	1	30027	3	1	1	42	2	0	2	2
		30028	2	1	1	62	2	0	2	2
15	1	30029	2	1	1	59	2	0	1	1
24	1	30030	3	3	1	71	2	0	1	1
		30031	4	1	1	84	2	0	1	1
10	1	30032	3	1	1	22	2	0	3	1
9	1	30033	2	2	1	53	2	0	1	1
60	0	30034	2	1	1	62	2	0	2	1
		30036	2	1	1	19	2	0	2	2
55	1	30037	2	1	1	45	2	0	2	2
		30038	3	3	1	38	2	1	1	1
19	1	30039	3	1	1	51	2	0	2	1
11	1	30040	2	1	1	64	2	0	2	2
12	1	30041	3	2	1	71	2	0	1	1
16	1	30042	3	2	1	53	2	0	1	1
12	1	30043	3	1	1	60	2	0	1	1
43	0	30044	2	1	1	65	2	0	2	2
32	1	30046	4	1	1	54	2	0	2	2
9	1	30047	3	1	1	62	2	0	1	1
		30048	3	1	1	56	2	0	1	1
		30049	5	3	1	76	2	0	1	1
28	1	30051	3	3	1	74	2	0	1	1
22	1	30052	4	1	1	72	2	0	1	1
30	1	30054	3	1	1	68	2	0	2	1
		30055	2	1	1	47	2	0	2	2
		30056	3	1	1	58	2	0	1	1
43	1	30057	3	1	1	68	2	0	2	1
8	1	30060	3	1	1	63	2	0	2	2
		30062	3	2	1	78	2	1	1	2
28	1	30063	3	1	1	50	2	0	1	1
11	1	30064	3	1	1	47	2	0	2	1
		30065	1	2	1	65	2	0	2	2
		30067	5	3	1	73	2	1	2	1
9	1	30068	3	1	1	48	2	0	2	1
8	1	30069	3	2	1	47	2	0	2	2
60	0	30070	3	3	1	35	2	0	1	1
48	1	30072	3	1	1	59	2	0	2	2
20	1	30073	2	1	1	72	2	0	1	1
28	1	30074	2	2	1	46	2	0	1	1
60	0	30075	4	2	1	58	2	0	1	1
6	1	30077	3	1	1	50	2	0	1	1
		30079	3	1	1	73	2	0	2	2
17	1	30080	3	1	1	53	2	0	1	1
19	1	30081	3	1	1	68	2	0	2	2
7	1	30082	3	3	1	46	2	0	2	2
45	1	30083	3	1	1	55	2	0	2	1
		30085	3	1	1	65	2	1	2	2
10	1	30086	4	1	1	44	2	0	1	1
23	0	30088	3	1	1	55	2	0	1	1
33	1	30089	3	1	1	38	2	0	2	2
36	1	30092	2	1	1	61	2	0	1	1
56	0	30093	2	1	1	70	2	0	1	1
		30094	4	1	1	60	2	2	1	1
		30095	5	1	1	53	2	2	2	2
60	0	30096	3	3	1	50	2	0	1	1
		30100	5	1	1	62	2	2	2	2
22	1	30102	3	1	1	55	2	0	1	1
11	1	30103	3	1	1	38	2	0	1	1
		30104	5	1	1	46	2	2	2	2
26	1	30105	3	1	1	55	2	0	2	1
12	1	30109	3	2	1	49	2	0	1	2
60	0	30111	3	1	1	67	2	0	1	1
58	1	30112	3	2	1	50	2	0	1	1
		30114	5	1	1	39	2	2	1	1
9	1	30116	3	1	1	52	2	0	1	1
		30118	4	2	1	62	2	0	2	2
		30119	5	3	1	42	2	2	1	1
		30120	5	1	1	60	2	2	1	1
12	1	30121	3	3	1	36	2	0	3	1
24	1	30122	4	1	1	57	2	0	1	1
12	1	30123	3	1	1	58	2	0	2	1
		30124	5	3	1	70	2	1	1	2
		30125	5	2	1	31	2	2	1	1
		30126	5	1	1	62	2	2	1	1
		30127	4	1	1	46	2	0	2	2
		30128	5	1	1	61	2	0	2	1
		30129	4	3	1	57	2	1	1	1
		30130	4	1	1	53	2	0	1	1
		30132	4	2	1	55	2	2	1	1
		30133	5	3	1	64	2	0	1	1
		30134	4	1	1	46	2	0	2	1
14	1	30135	4	1	1	67	2	0	2	1
12	1	30136	5	3	1	64	2	0	2	2
		30138	3	2	1	65	2	2	1	1
		30139	5	3	1	60	2	0	2	2
		32174			0	69	2	2	1	1
		33635			0	64	2	2	1	1
		37653			0	54	2	2	2	2
		39114			0	55	2	2	1	1
		39479			0	46	2	2	2	1
		40001	3	2	1	27	2	0	3	3
9	1	40002	3	2	1	46	2	0	1	1
		40003	4	1	1	60	2	1	1	1
3	1	40005	4	1	1	48	2	0	2	2
		40006	3	1	1	48	2	1	1	1
4	1	40007	3	1	1	55	2	0	1	1
		40008	5	3	1	47	2	0	1	2
20	1	40009	3	2	1	66	2	0	1	1
		40011	1	2	1	63	2	1	2	1
		40012	5	3	1	69	2	1	2	3
		40210			0	58	2	2	2	2
		40575			0	44	2	2	1	1
		40950			0	55	2	2	1	1
		40953			0	66	2	2	1	1
		40954			0	69	2	2	1	2
		40955			0	66	2	2	2	1
		40961			0	60	2	2	2	2
		43132			0	47	2	2	1	1
		43862			0	47	2	2	2	2
		45323			0	32	2	2	1	1
		46419			0	64	2	2	1	1
		49341			0	45	2	2	1	1
21	1	50001	3	2	1	39	2	0	1	1
5	1	50002	2	1	1	56	2	0	1	2
25	1	50003	3	1	1	33	2	0	1	1
29	1	50004	4	1	1	24	2	0	1	2
		50005	4	1	1	64	2	0	1	2
25	1	50006	3	1	1	33	2	0	1	1
6	1	50007	3	1	1	34	2	0	2	3
9	1	50008	3	1	1	54	2	0	2	2
8	1	50009	3	1	1	60	2	0	1	2
		50010	4	1	1	54	2	0	1	1
58	0	50011	3	2	1	56	2	0	1	1
18	1	50012	4	1	1	42	2	0	2	1
		50013	4	1	1	59	2	1	2	1
		50014	4	2	1	47	2	1	2	2
		50072			0	69	2	2	1	1
		50437			0	61	2	2	1	1
		50802			0	50	2	2	2	2
		51167			0	46	2	2	1	1
		51533			0	44	2	2	2	1
		52263			0	61	2	2	1	1
		52628			0	46	2	2	1	1
		52994			0	52	2	2	1	2
		53359			0	64	2	2	1	1
		53724			0	65	2	2	1	1
		54455			0	44	2	2	1	1
		54820			0	55	2	2	1	1
		55185			0	55	2	2	2	2
		56646			0	54	2	2	2	2
		57377			0	33	2	2	2	1
		57742			0	36	2	2	1	1
		58838			0	43	2	2	1	1
		59203			0	31	2	2	3	3
		59933			0	46	2	2	3	3
		60001	3	1	1	67	2	0	2	2
11	1	60002	2	1	1	43	2	0	1	1
		60003	3	1	1	64	2	1	2	2
25	0	60004	3	2	1	55	2	0	1	1
		60005	2	3	1	74	2	0	1	1
55	0	60006	3	1	1	44	2	0	2	1
8	1	60007	2	1	1	62	2	0	1	1
		60008	3	3	1	36	2	0	1	1
		60009	3	2	1	57	2	0	1	1
18	1	60010	3	3	1	33	2	0	2	1
23	1	60011	2	2	1	70	2	0	1	1
		60013	4	1	1	41	2	0	1	2
9	1	60015	2	1	1	56	2	0	2	2
		60016	5	3	1	62	2	0	1	1
33.53	1	60017	1	2	1	74	2	0	1	1
		60018	3	1	1	63	2	0	1	1
		60299			0	44	2	2	1	1
		60664			0	43	2	2	1	1
		61760			0	45	2	2	2	1
		62125			0	50	2	2	1	2
		63221			0	49	2	2	1	1
		63586			0	61	2	2	1	1
		63951			0	53	2	2	2	2
		64316			0	52	2	2	2	2
		64682			0	62	2	2	2	2
		65777			0	37	2	2	1	1
		66873			0	67	2	2	1	1
		67604			0	68	2	2	1	1
		67969			0	71	2	2	1	1
		68699			0	74	2	2	2	1
		69065			0	51	2	2	1	1
52	1	70001	4	1	1	66	2	0	1	1
		70002	4	3	1	73	2	0	2	3
		70003	3	1	1	72	2	0	1	1
39	0	70004	3	1	1	63	2	0	2	3
		70005	3	1	1	63	2	0	1	1
8	1	70006	2	1	1	56	2	0	2	1
25	1	70007	3	1	1	71	2	0	2	1
16	1	70009	3	1	1	68	2	0	2	2
		70010	3	2	1	70	2	0	1	1
		70011	1	1	1	65	2	1	2	2
		70012	5	3	1	48	2	1	1	1
		70160			0	49	2	2	1	1
		70526			0	45	2	2	2	2
		70891			0	35	2	2	1	1
		71621			0	54	2	2	2	2
		71987			0	64	2	2	2	1
		72717			0	66	2	2	1	1
		74542			0	72	2	2	1	1
		74908			0	67	2	2	3	2
		76734			0	67	2	2	1	2
4	1	80001	3	1	1	66	2	0	2	1
33	1	80002	3	1	1	56	2	0	1	1
21	1	80003	2	1	1	52	2	0	2	1
		80004	3	1	1	62	2	1	1	1
		80005	5	1	1	69	2	2	2	1
6	1	80006	3	1	1	51	2	0	2	2
		80007	5	3	1	76	2	1	2	2
		80021			0	33	2	2	2	2
		82578			0	38	2	2	2	2
		84404			0	45	2	2	2	3
		85500			0	56	2	2	2	1
		86230			0	63	2	2	1	1
		87326			0	67	2	2	2	2
		87691			0	68	2	2	1	1
		88787			0	70	2	2	1	1
		89883			0	44	2	2	2	2
14	1	90001	2	1	1	68	2	0	3	1
9	1	90002	3	1	1	61	2	0	3	2
		90003	3	1	1	59	2	0	1	1
52	1	90004	3	1	1	54	2	0	2	2
57	1	90005	3	1	1	60	2	0	2	2
11	1	90007	3	3	1	46	2	0	1	1
20	1	90008	3	1	1	62	2	0	2	2
		90012	5	3	1	73	2	2	2	2
		90248			0	58	2	2	1	1
		100001	3	2	1	67	2	1	2	2
		100002	1	1	1	67	2	1	3	1
17	1	100004	2	1	1	67	2	0	1	1
		100005	3	1	1	68	2	1	1	3
12	1	100006	4	1	1	45	2	0	1	1
32	1	100007	2	1	1	28	2	0	1	1
44	1	100008	4	3	1	57	2	0	1	1
51	0	100009	2	1	1	67	2	0	1	1
12	1	100010	3	2	1	67	2	0	1	1
31	1	100011	2	2	1	68	2	0	2	2
		100012	3	1	1	62	2	0	1	1
17	1	100013	3	1	1	30	2	0	1	1
27	0	100016	3	1	1	63	2	0	1	2
		100019	4	3	1	35	2	0	2	1
		109606			0	65	2	2	1	2
		109971			0	49	2	2	2	2
20	1	110001	3	1	1	63	2	0	1	1
		110002	3	2	1	63	2	0	1	1
60	0	110003	3	1	1	60	2	0	1	2
20	1	110005	3	1	1	62	2	0	3	2
22	1	110006	3	1	1	49	2	0	1	1
		110007	3	1	1	52	2	0	2	1
33	1	110008	2	1	1	78	2	0	1	1
32	1	110009	3	1	1	65	2	0	1	1
11	1	110011	2	1	1	66	2	0	1	1
		110012	4	1	1	47	2	2	1	1
		110013	3	2	1	70	2	1	3	3
		110014	4	1	1	50	2	2	1	1
		111066			0	45	2	2	2	2
		111432			0	51	2	2	1	1
		111797			0	48	2	2	1	2
		112162			0	54	2	2	1	2
		112527			0	60	2	2	1	1
		113258			0	63	2	2	2	2
		114719			0	54	2	2	2	2
		115084			0	67	2	2	2	2
		115449			0	64	2	2	2	1
		115815			0	50	2	2	2	1
		116180			0	68	2	2	3	1
		116545			0	72	2	2	1	1
		116910			0	35	2	2	1	1
		117641			0	71	2	2	1	1
		118006			0	33	2	2	3	3
		118371			0	44	2	2	2	2
		119102			0	56	2	2	1	1
		119467			0	51	2	2	2	2
8	1	120003	3	1	1	60	2	0	2	1
		120004	3	1	1	59	2	0	1	1
		120005	3	1	1	66	2	0	1	1
60	0	120006	3	3	1	44	2	0	1	1
34	1	120009	3	3	1	59	2	0	1	1
13	1	120010	2	1	1	65	2	0	1	1
31	1	120011	2	2	1	67	2	0	2	1
19	1	120013	1	1	1	49	2	0	2	1
		120563			0	60	2	2	1	1
		121293			0	65	2	2	1	1
		121659			0	67	2	2	1	1
		122389			0	70	2	2	1	2
		123120			0	66	2	2	2	1
		123485			0	64	2	2	1	1
		123850			0	65	2	2	1	1
		124215			0	59	2	2	2	1
		124946			0	58	2	2	1	1
		125311			0	51	2	2	1	1
		125676			0	56	2	2	1	1
		126042			0	58	2	2	2	2
		126407			0	58	2	2	1	2
		127868			0	60	2	2	1	1
		128598			0	24	2	2	1	1
		129329			0	63	2	2	3	2
		130001	3	1	1	68	2	0	2	2
14	1	130003	3	1	1	65	2	0	2	1
		130006	4	2	1	71	2	0	1	1
		130059			0	56	2	2	1	1
		130425			0	67	2	2	1	1
		130790			0	65	2	2	1	1
		131155			0	63	2	2	2	1
		132616			0	67	2	2	1	1
		135538			0	70	2	2	1	1
		137364			0	59	2	2	1	2
		139556			0	45	2	2	1	1
28	1	140001	3	1	1	67	2	0	1	1
		140002	3	1	1	58	2	1	1	1
12	1	140003	2	2	1	50	2	0	1	1
		140004	5	3	1	54	2	0	2	2
7	1	140005	3	1	1	66	2	0	3	2
9	1	140006	2	1	1	34	2	0	1	1
		140008	3	2	1	62	2	0	1	1
50	0	140010	4	1	1	70	2	0	2	2
25	1	140011	3	3	1	33	2	0	1	1
60	1	140012	2	1	1	61	2	0	2	2
		140016	4	3	1	78	2	2	1	1
		140017	1	1	1	75	2	0	1	2
		140020	4	2	1	56	2	0	2	2
		140021	3	1	1	58	2	0	1	1
		140022	5	1	1	44	2	0	2	3
		140023	3	1	1	71	2	1	1	1
		141382			0	44	2	2	3	3
		143939			0	49	2	2	1	2
		144304			0	51	2	2	1	1
		144669			0	65	2	2	2	1
		145035			0	27	2	2	1	1
		145400			0	34	2	2	1	1
		147590			0	36	2	2	3	3
		150001	3	1	1	26	2	0	1	1
18	1	150002	3	1	1	48	2	0	1	1
16	1	150003	3	2	1	57	2	0	1	1
		150005	3	1	1	38	2	0	1	1
6	1	150010	3	1	1	64	2	0	1	1
60	0	150011	3	1	1	68	2	0	1	1
		150013	5	3	1	65	2	1	2	1
		150014	3	1	1	37	2	2	2	1
		150512			0	50	2	2	1	1
		150878			0	34	2	2	1	1
60	0	160001	3	1	1	59	2	0	2	2
6	1	160002	1	1	1	76	2	0	2	1
20	1	160003	3	1	1	51	2	0	1	1
		160004	3	3	1	60	2	0	1	1
25	1	160005	2	1	1	55	2	0	2	1
12	1	160006	3	1	1	54	2	0	1	1
11	1	160007	3	1	1	23	2	0	1	1
35	1	160008	3	2	1	65	2	0	1	1
18	1	160009	3	3	1	51	2	0	1	1
8	1	160010	3	3	1	68	2	0	2	2
		160011	3	2	1	56	2	1	1	2
9	1	160012	4	1	1	49	2	0	3	3
26	1	160013	2	1	1	68	2	0	1	1
27	1	160015	3	1	1	66	2	0	2	2
23	1	160016	3	2	1	56	2	0	1	1
27	1	160017	3	1	1	66	2	0	2	1
		160019	3	1	1	46	2	2	1	1
46	0	170001	3	1	1	60	2	0	2	1
25	1	170002	3	1	1	35	2	0	1	1
		170003	5	3	1	60	2	1	3	1
15	1	170005	4	1	1	69	2	0	1	1
		170006	5	1	1	59	2	1	2	1
9	0	170007	3	1	1	49	2	0	2	2
11	1	170008	3	2	1	66	2	0	2	1
		170011	3	2	1	49	2	2	1	1
		170014	1	1	1	48	2	0	1	1
		170015	5	1	1	56	2	2	1	1
25	1	170017	3	1	1	55	2	0	2	2
49	1	180001	3	2	1	67	2	0	2	1
14	1	180002	3	3	1	33	2	0	1	1
36	0	180004	2	1	1	62	2	0	2	1
22	1	180006	3	1	1	67	2	0	1	1
		180007	2	1	1	53	2	0	1	1
44	0	180008	3	1	1	45	2	0	1	1
		180009	3	2	1	63	2	1	2	1
		180010	3	3	1	69	2	0	1	1
15	1	180011	2	1	1	58	2	0	1	1
27	1	180013	2	1	1	65	2	0	2	2
		180017	5	3	1	51	2	2	1	1
		0-266			0	64	2	0	2	1
		0-269			0	60	2	0	1	1
		0-281			0	56	2	0	1	1
		0-285			0	68	2	0	3	2
		0-287			0	46	2	0	2	2
		0-294			0	60	2	0	1	1
		0-299			0	70	2	1	2	2
		0-300			0	55	2	0	2	1
		0-317			0	82	2	0	1	3
		0-325			0	62	2	0	1	1
		0-348			0	61	2	0	1	1
		0-351			0	68	2	0	1	3
		0-353			0	47	2	0	1	1
		0-354			0	64	2	1	1	1
		0-356			0	65	2	0	2	2
		0-370			0	37	2	0	1	1
		0-375			0	67	2	0	2	2
		0-376			0	60	2	0	2	1
		0-377			0	37	2	0	1	1
		0-380			0	79	2	1	1	1
		0-382			0	55	2	0	2	2
		0-384			0	63	2	0	2	2
		0-385			0	41	2	0	2	1
		0-390			0	69	2	0	1	1
		2-105			0	64	2	1	2	1
		2-109			0	68	2	0	1	2
		2-1095			0	57	2	0	2	2
		2-1096			0	62	2	0	1	1
		2-1098			0	77	2	0	1	1
		2-1099			0	42	2	0	3	2
		2-1100			0	50	2	0	2	2
		2-1103			0	49	2	0	2	2
		2-1104			0	46	2	0	2	2
		2-1106			0	68	2	0	1	1
		2-1109			0	47	2	0	2	2
		2-1118			0	57	2	0	1	2
		2-1119			0	49	2	0	1	1
		2-1121			0	44	2	0	2	1
		2-1125			0	37	2	0	2	2
		2-1126			0	54	2	0	1	1
		2-1127			0	56	2	0	1	1
		2-1128			0	43	2	1	1	1
		2-1129			0	54	2	0	1	1
		2-113			0	72	2	0	1	2
		2-1130			0	37	2	0	1	1
		2-1133			0	47	2	0	2	2
		2-1136			0	47	2	0	1	1
		2-1138			0	63	2	1	1	1
		2-1140			0	39	2	0	2	2
		2-1141			0	47	2	0	1	1
		2-1144			0	48	2	0	1	1
		2-1145			0	53	2	0	2	2
		2-1146			0	60	2	1	1	1
		2-1147			0	44	2	0	2	2
		2-1148			0	46	2	0	1	1
		2-1149			0	47	2	0	1	1
		2-1150			0	43	2	0	2	2
		2-1152			0	65	2	0	3	2
		2-1154			0	57	2	0	1	1
		2-1155			0	64	2	0	2	1
		2-1158			0	58	2	0	1	1
		2-1159			0	47	2	1	2	2
		2-1160			0	61	2	1	2	2
		2-1161			0	45	2	1	2	1
		2-1163			0	51	2	0	2	1
		2-1166			0	55	2	0	1	1
		2-1173			0	47	2	0	2	1
		2-1174			0	62	2	0	1	1
		2-1176			0	51	2	0	1	2
		2-1179			0	60	2	0	1	1
		2-1180			0	63	2	0	1	1
		2-1181			0	59	2	0	2	2
		2-1182			0	70	2	0	1	1
		2-1184			0	38	2	1	1	1
		2-1189			0	46	2	0	2	1
		2-1196			0	46	2	0	2	1
		2-1197			0	58	2	0	1	1
		2-1200			0	69	2	0	1	1
		2-1204			0	54	2	0	2	2
		2-1205			0	59	2	0	1	1
		2-1208			0	47	2	0	1	1
		2-1209			0	76	2	0	2	2
		2-1211			0	42	2	1	1	1
		2-1213			0	73	2	1	2	1
		2-1217			0	51	2	0	1	1
		2-1222			0	37	2	1	2	2
		2-1223			0	66	2	0	1	1
		2-1224			0	62	2	0	1	1
		2-1230			0	69	2	0	1	1
		2-1232			0	71	2	0	1	2
		2-1242			0	32	2	0	1	1
		2-1243			0	70	2	1	1	1
		2-1245			0	40	2	1	1	1
		2-1247			0	62	2	0	3	2
		2-125			0	58	2	1	3	3
		2-1250			0	79	2	1	3	2
		2-1255			0	69	2	0	1	1
		2-1262			0	64	2	0	1	1
		2-1266			0	44	2	0	2	3
		2-1271			0	64	2	0	1	1
		2-1272			0	74	2	0	2	1
		2-1276			0	56	2	0	1	2
		2-1278			0	82	2	0	2	3
		2-1284			0	56	2	0	2	1
		2-1290			0	58	2	0	2	2
		2-1292			0	39	2	0	1	2
		2-1293			0	60	2	0	1	1
		2-130			0	62	2	0	2	2
		2-1302			0	68	2	0	1	1
		2-1303			0	52	2	0	3	2
		2-1305			0	54	2	1	1	1
		2-1313			0	59	2	0	1	1
		2-143			0	68	2	0	1	1
		2-156			0	51	2	0	2	1
		2-158			0	56	2	0	1	1
		2-166			0	56	2	0	1	1
		2-1714			0	74	2	0	1	1
		2-1715			0	63	2	0	1	1
		2-1716			0	55	2	0	2	2
		2-1724			0	74	2	0	1	2
		2-1726			0	57	2	0	3	2
		2-1728			0	59	2	1	2	2
		2-1729			0	60	2	0	3	3
		2-1738			0	59	2	0	2	3
		2-1739			0	68	2	0	2	1
		2-1743			0	62	2	0	1	1
		2-1747			0	64	2	0	2	2
		2-1752			0	65	2	0	2	1
		2-1753			0	51	2	0	1	1
		2-1754			0	57	2	0	1	1
		2-1755			0	73	2	0	1	1
		2-1757			0	53	2	0	1	2
		2-1760			0	67	2	0	1	1
		2-1761			0	35	2	0	3	1
		2-1764			0	60	2	0	2	2
		2-1766			0	56	2	1	2	2
		2-1768			0	64	2	1	1	1
		2-1772			0	66	2	0	1	1
		2-1773			0	59	2	0	1	1
		2-1777			0	62	2	0	2	1
		2-178			0	72	2	0	1	2
		2-1788			0	53	2	0	1	1
		2-1794			0	55	2	1	1	1
		2-1802			0	60	2	0	1	1
		2-1803			0	49	2	0	2	1
		2-1818			0	38	2	1	2	2
		2-1829			0	52	2	0	1	1
		2-1830			0	71	2	0	1	1
		2-1836			0	75	2	0	2	2
		2-1838			0	82	2	0	2	1
		2-1845			0	62	2	0	2	2
		2-1853			0	62	2	0	1	1
		2-203			0	59	2	1	3	3
		2-211			0	44	2	0	1	1
		2-219			0	73	2	0	3	2
		2-241			0	24	2	0	2	2
		2-246			0	27	2	0	2	1
		2-250			0	63	2	0	3	1
		2-256			0	54	2	0	2	2
		2-257			0	60	2	0	2	1
		2-258			0	61	2	0	1	1
		2-260			0	74	2	0	1	1
		2-261			0	58	2	0	2	1
		2-265			0	38	2	0	1	1
		2-266			0	28	2	0	1	1
		2-267			0	66	2	0	2	1
		2-268			0	67	2	0	3	1
		2-269			0	69	2	0	2	2
		2-270			0	68	2	0	1	1
		2-273			0	71	2	0	2	1
		2-274			0	28	2	0	2	2
		2-275			0	24	2	0	1	1
		2-276			0	59	2	0	1	2
		2-278			0	60	2	0	2	2
		2-282			0	60	2	0	1	1
		2-283			0	73	2	0	1	1
		2-286			0	53	2	0	2	2
		2-289			0	50	2	0	2	3
		2-291			0	60	2	0	1	2
		2-292			0	61	2	0	2	1
		2-296			0	65	2	0	1	1
		2-300			0	67	2	0	1	1
		2-318			0	36	2	0	1	1
		2-321			0	45	2	0	2	2
		2-322			0	50	2	0	1	1
		2-323			0	48	2	0	1	1
		2-324			0	46	2	0	2	2
		2-326			0	52	2	0	1	1
		2-328			0	53	2	1	2	1
		2-331			0	46	2	1	2	2
		2-334			0	45	2	1	2	2
		2-336			0	42	2	0	2	2
		2-339			0	55	2	0	1	1
		2-341			0	61	2	0	1	1
		2-343			0	68	2	0	1	1
		2-347			0	39	2	0	3	2
		2-348			0	47	2	0	3	2
		2-349			0	62	2	0	1	1
		2-352			0	66	2	0	1	1
		2-355			0	60	2	0	1	1
		2-362			0	59	2	0	2	2
		2-363			0	58	2	0	2	2
		2-373			0	66	2	0	2	2
		2-377			0	59	2	0	2	1
		2-381			0	54	2	1	2	2
		2-383			0	66	2	0	2	2
		2-385			0	58	2	1	2	2
		2-388			0	40	2	0	1	1
		2-391			0	60	2	0	2	2
		2-392			0	58	2	0	1	1
		2-393			0	62	2	0	2	2
		2-399			0	24	2	0	1	1
		2-406			0	68	2	0	1	1
		2-410			0	60	2	0	2	1
		2-501			0	25	2	0	1	1
		2-502			0	58	2	0	2	1
		2-503			0	57	2	0	2	2
		2-506			0	51	2	0	1	1
		2-507			0	33	2	0	1	1
		2-508			0	47	2	0	1	1
		2-511			0	52	2	0	2	1
		2-512			0	40	2	0	1	1
		2-514			0	41	2	0	2	2
		2-515			0	46	2	0	1	1
		2-516			0	66	2	0	2	1
		2-518			0	54	2	1	1	1
		2-520			0	61	2	0	2	1
		2-521			0	50	2	1	2	1
		2-523			0	43	2	0	2	1
		2-528			0	67	2	0	1	1
		2-530			0	53	2	0	2	2
		2-532			0	63	2	0	2	2
		2-536			0	50	2	0	1	1
		2-538			0	66	2	0	2	1
		2-542			0	65	2	0	2	2
		2-544			0	50	2	0	3	2
		2-545			0	61	2	0	2	2
		2-546			0	71	2	0	1	2
		2-550			0	42	2	1	1	1
		2-551			0	48	2	0	2	1
		2-553			0	61	2	0	2	2
		2-561			0	65	2	0	1	1
		2-564			0	65	2	0	2	2
		2-565			0	38	2	0	1	1
		2-566			0	64	2	0	1	1
		2-571			0	49	2	0	2	1
		2-572			0	64	2	1	1	1
		2-574			0	49	2	0	1	2
		2-575			0	63	2	0	2	2
		2-576			0	59	2	0	1	1
		2-577			0	72	2	0	2	1
		2-579			0	71	2	0	2	2
		2-584			0	72	2	0	2	1
		2-588			0	38	2	0	1	2
		2-683			0	59	2	0	1	1
		2-686			0	64	2	0	1	1
		2-687			0	66	2	0	2	2
		2-698			0	68	2	0	1	1
		2-727			0	69	2	0	2	2
		2-734			0	59	2	0	2	2
		2-736			0	57	2	0	2	2
		2-752			0	66	2	0	1	1
		2-768			0	67	2	0	1	1
		2-782			0	73	2	0	1	1
		2-787			0	75	2	0	1	1
		2-790			0	35	2	0	1	1
		NL-1	4	1	1	72	2	0	2	1
		NL-10	3	2	1	66	1	1	1	1
		NL-100	4	2	1	53	1	1	1	1
		NL-101	4	1	1	62	1	1	2	1
		NL-102	4	3	1	62	2	0	1	1
		NL-103	4	3	1	44	1	0	1	2
		NL-104	3	3	1	65	1	1	1	2
		NL-108	1	1	1	64	1	1	2	2
		NL-11	5	4	1	81	1	1	1	1
		NL-110	4	2	1	71	2	0	2	2
		NL-112	4	1	1	63	1	1	3	1
		NL-114	5	2	1	60	1	0	1	1
		NL-115	4	1	1	63	1	1	1	1
		NL-116	4	2	1	64	1	1	1	1
		NL-117	2	2	1	52	1	1	1	1
		NL-118	3	1	1	66	1	1	1	1
		NL-119	2	2	1	58	1	1	2	2
		NL-12	5	2	1	77	1	1	2	1
		NL-121	2	1	1	64	1	1	2	2
		NL-122	2	2	1	66	1	0	1	1
		NL-123	1	1	1	67	1	1	1	1
11	1	NL-125	4	1	1	57	1	1	1	1
		NL-126	4	3	1	66	1	1	2	2
		NL-127	3	2	1	72	1	1	1	1
		NL-129	1	1	1	63	2	0	2	2
		NL-13	4	1	1	68	2	0	2	1
		NL-130	5	2	1	75	1	1	2	1
		NL-131	3	1	1	53	2	0	1	1
		NL-132	3	1	1	65	2	0	1	1
		NL-133	5	2	1	64	1	1	2	1
		NL-134	5	1	1	59	2	0	1	1
		NL-135	4	2	1	80	1	1	2	1
		NL-136	5	1	1	56	1	0	1	2
		NL-137	1	1	1	67	2	0	1	1
		NL-138	1	2	1	65	1	1	2	2
		NL-139	4	1	1	72	2	0	2	2
		NL-14	5	1	1	58	1	1	1	1
		NL-140	4	1	1	46	1	0	2	2
		NL-141	3	2	1	74	1	1	2	1
		NL-142	3	1	1	60	1	1	2	3
		NL-143	4	2	1	77	1	1	1	1
		NL-144	5	2	1	60	1	1	3	2
		NL-146	2	2	1	61	1	1	1	1
		NL-148	5	2	1	67	1	1	1	1
		NL-149	5	1	1	66	1	1	1	1
		NL-15	4	1	1	58	1	0	1	1
		NL-150	3	2	1	55	2	1	1	1
		NL-151	3	3	1	60	1	1	1	1
		NL-152	5	3	1	59	1	1	1	1
		NL-153	4	1	1	55	1	1	1	1
		NL-154	3	2	1	57	1	1	2	2
		NL-156	1	1	1	45	1	1	1	2
		NL-157	5	3	1	73	2	0	2	1
		NL-16	3	1	1	59	1	1	2	1
		NL-160	5	2	1	53	1	1	2	1
		NL-161	5	1	1	77	2	0	1	1
		NL-162	5	2	1	76	1	1	1	1
		NL-163	1	1	1	52	1	1	2	1
		NL-164	5	3	1	61	1	0	2	2
		NL-165	5	2	1	67	2	0	2	2
		NL-166	5	3	1	64	2	2	1	1
		NL-167	5	2	1	51	1	1	3	1
		NL-168	5	2	1	79	1	1	2	1
		NL-169	4	1	1	74	2	0	2	1
		NL-17	3	4	1	77	2	1	1	1
		NL-170	1	1	1	49	2	0	1	1
		NL-171	3	2	1	61	1	1	2	1
		NL-172	5	1	1	77	1	1	1	1
		NL-173	5	1	1	54	2	0	1	1
		NL-174	5	2	1	59	1	1	1	1
		NL-175	5	1	1	64	1	1	1	1
		NL-176	5	2	1	56	2	1	1	1
		NL-177	3	2	1	56	1	1	3	3
59	1	NL-178	5	1	1	68	1	1	1	1
		NL-179	1	1	1	64	1	1	2	2
		NL-18	5	4	1	66	1	1	1	1
		NL-180	5	1	1	48	2	0	1	2
		NL-181	3	1	1	63	1	1	1	1
12	1	NL-182	5	2	1	59	1	1	1	1
		NL-183	5	2	1	64	1	1	1	1
		NL-184	5	2	1	56	1	1	1	1
		NL-185	4	2	1	68	1	1	1	1
		NL-186	4	1	1	67	1	1	1	1
		NL-187	5	1	1	66	1	1	2	2
		NL-188	2	5	1	64	1	1	2	2
18	1	NL-189	4	2	1	67	1	1	3	2
		NL-19	5	4	1	71	2	0	2	1
		NL-190	4	1	1	55	1	1	1	1
		NL-191	5	1	1	68	1	1	1	1
15	1	NL-192	3	2	1	57	1	1	2	2
		NL-193	3	2	1	59	1	1	1	2
		NL-194	2	2	1	64	1	1	1	1
		NL-195	5	2	1	79	2	0	2	2
		NL-196	5	1	1	75	2	0	2	1
2	1	NL-197	5	1	1	61	1	1	2	1
		NL-198	5	1	1	84	1	0	2	1
11	1	NL-199	5	4	1	62	1	1	1	1
		NL-2	5	1	1	59	1	0	2	2
		NL-20	5	2	1	66	1	0	2	3
		NL-200	3	2	1	51	1	1	1	1
		NL-201	3	1	1	57	2	0	1	1
		NL-202	5	4	1	67	2	0	2	2
		NL-203	5	2	1	63	1	0	1	1
11	1	NL-204	4	1	1	61	1	1	2	2
14	1	NL-205	4	1	1	62	2	0	1	1
		NL-209	5	1	1	65	1	1	1	1
		NL-210	5	2	1	57	1	1	1	1
		NL-211	5	1	1	67	1	1	1	1
		NL-214	5	1	1	69	1	1	3	3
		NL-215	1	2	1	59	1	1	2	2
		NL-216	1	2	1	50	1	1	2	2
8	1	NL-217	5	2	1	62	1	1	1	1
		NL-22	3	2	1	63	1	1	1	1
		NL-220	5	2	1	75	1	1	2	1
		NL-221	5	2	1	64	1	0	1	1
		NL-222	4	1	1	69	1	1	1	1
		NL-223	5	2	1	56	1	1	1	1
		NL-224	5	4	1	80	2	0	2	2
8	1	NL-225	4	1	1	58	1	1	1	1
		NL-226	5	1	1	50	1	1	2	1
		NL-227	4	4	1	47	2	1	2	2
		NL-228	5	2	1	42	1	1	1	1
		NL-229	4	2	1	75	1	1	2	1
		NL-23	4	1	1	51	1	1	2	1
		NL-230	3	1	1	67	1	0	1	1
		NL-231	3	2	1	59	1	1	2	2
17	1	NL-232	5	1	1	63	2	0	2	1
		NL-233	5	1	1	84	1	1	2	2
		NL-234	5	3	1	60	1	1	1	1
		NL-235	5	3	1	55	1	1	3	2
		NL-236	5	1	1	76	1	1	1	1
		NL-237	4	2	1	60	1	1	1	1
		NL-238	5	1	1	48	2	0	3	3
		NL-239	5	2	1	66	1	1	1	1
		NL-24	5	2	1	62	2	1	1	1
		NL-240	4	2	1	78	2	1	2	2
		NL-241	1	2	1	72	1	1	2	2
		NL-242	5	1	1	62	1	1	1	2
		NL-243	5	4	1	69	2	1	1	1
		NL-244	4	1	1	50	2	0	1	1
		NL-245	4	1	1	65	2	0	2	1
		NL-246	5	1	1	52	1	1	2	2
		NL-247	5	2	1	64	1	1	1	1
		NL-249	2	2	1	68	1	1	1	2
		NL-25	5	4	1	55	1	0	1	2
		NL-250	4	1	1	65	1	0	1	1
		NL-251	4	1	1	56	2	0	1	1
		NL-252	5	3	1		1	2	1	1
6	1	NL-253	4	2	1	60	1	1	1	1
		NL-254	5	1	1	62	1	1	3	1
		NL-256	5	2	1	50	1	0	2	2
		NL-257	5	1	1	64	1	1	1	1
		NL-258	5	2	1	59	1	1	2	1
		NL-259	1	2	1	51	2	0	1	1
		NL-26	1	1	1	63	2	0	1	1
30	1	NL-260	4	1	1	62	1	1	2	2
		NL-261	4	1	1	58	2	0	1	1
		NL-262	5	1	1	75	2	0	3	2
		NL-263	1	2	1	61	1	1	1	1
		NL-264	5	1	1	59	1	0	1	1
		NL-265	4	1	1	46	2	0	1	1
		NL-266	2	2	1	56	1	0	2	2
		NL-267	3	2	1	53	1	1	2	2
		NL-268	5	2	1	55	1	1	2	1
		NL-269	2	1	1	73	1	0	1	1
		NL-27	1	1	1	63	1	0	1	1
		NL-270	3	1	1	61	2	0	1	1
		NL-271	3	2	1	48	1	1	1	1
		NL-272	1	1	1	58	2	0	1	1
		NL-273	3	1	1	71	1	1	2	1
		NL-274	2	2	1	61	1	1	1	1
		NL-275	5	1	1	53	2	0	1	1
		NL-276	1	2	1	63	1	0	2	1
		NL-277	4	2	1	72	1	1	1	1
		NL-278	4	1	1	58	2	0	1	1
60	1	NL-279	4	4	1	66	1	0	1	2
		NL-280	1	4	1	46	1	0	2	1
		NL-281	5	1	1	70	1	1	1	1
		NL-282	5	1	1	84	1	1	2	2
		NL-283	5	1	1	65	2	0	2	2
		NL-284	1	1	1	72	1	1	1	1
		NL-285	1	2	1	66	1	1	1	1
		NL-286	4	1	1	59	1	0	1	1
		NL-287	4	1	1	74	1	0	1	1
		NL-289	4	1	1	73	2	0	3	2
		NL-29	1	1	1	53	1	0	2	2
		NL-290	1	4	1	67	2	0	1	1
		NL-291	3	1	1	77	1	0	2	2
		NL-293	5	6	1	54	1	1	1	1
		NL-294	5	1	1	53	2	0	3	2
		NL-295	5	2	1	62	1	1	3	2
		NL-297	4	1	1	59	1	1	1	1
		NL-298	5	1	1	59	2	1	1	1
		NL-299	5	1	1	65	1	1	1	1
16	1	NL-3	4	1	1	54	1	1	1	1
		NL-30	3	1	1	62	2	0	1	1
		NL-300	3	2	1	68	2	0	2	1
		NL-301	3	1	1	71	1	1	2	1
		NL-302	1	6	1	60	1	1	1	2
		NL-304	5	2	1	67	1	1	1	2
		NL-305	4	5	1	51	1	1	2	2
		NL-306	5	2	1	56	1	1	2	3
		NL-307	5	1	1	61	2	1	1	1
		NL-308	5	2	1	62	1	1	1	1
		NL-309	3	1	1	54	2	0	1	2
		NL-31	2	2	1	59	1	1	2	1
		NL-310	5	6	1	77	1	0	1	1
		NL-311	4	2	1	72	2	0	2	2
		NL-312	5	4	1	60	2	0	1	1
		NL-313	5	1	1	61	1	1	1	1
		NL-314	5	1	1	60	1	0	1	1
		NL-315	4	1	1	63	1	0	1	1
		NL-317	5	1	1	69	2	0	1	1
		NL-318	1	2	1	65	2	1	1	1
		NL-319	5	1	1	37	2	0	1	1
100	1	NL-32	5	2	1	73	1	1	2	1
		NL-322	5	1	1	63	1	1	2	1
		NL-323	1	2	1	57	1	1	2	2
		NL-324	4	1	1	59	1	1	2	2
		NL-325	1	1	1	83	2	0	1	2
		NL-326	5	1	1	76	1	0	1	1
		NL-328	5	2	1	76	1	1	1	1
		NL-329	4	1	1	59	2	0	2	2
		NL-33	5	2	1	54	1	1	1	2
		NL-330	5	1	1	61	1	0	3	2
		NL-331	3	1	1	42	1	1	1	1
		NL-332	2	1	1	35	2	0	3	3
12	1	NL-333	1	1	1	56	1	1	1	1
		NL-334	5	1	1	55	2	0	1	1
		NL-335	1	2	1	71	1	0	2	2
		NL-336	4	1	1	72	2	0	2	2
		NL-337	5	2	1	61	1	1	3	2
		NL-338	4	1	1	52	1	1	2	3
		NL-339	4	1	1	77	1	0	2	2
		NL-34	1	2	1	56	1	1	1	1
		NL-340	3	2	1	64	1	1	2	2
		NL-341	1	2	1	53	1	1	1	1
		NL-35	5	1	1	65	2	0	2	2
		NL-37	2	2	1	61	1	1	1	1
		NL-38	1	1	1	64	1	1	2	1
		NL-39	5	1	1	56	1	0	1	1
		NL-4	3	4	1	73	1	1	1	1
		NL-40	5	2	1	67	1	1	1	1
		NL-41	5	2	1	61	1	1	1	1
		NL-42	3	2	1	66	1	1	1	1
		NL-43	3	1	1	45	2	0	1	1
		NL-44	5	1	1	52	1	1	2	2
		NL-45	5	2	1	47	1	1	2	1
		NL-46	3	2	1	49	1	1	1	1
23	0	NL-47	5	1	1	61	2	0	1	1
		NL-48	1	1	1	70	2	1	2	1
		NL-49	1	1	1	65	2	0	2	2
		NL-5	3	6	1	61	2	1	1	1
		NL-50	5	1	1	53	1	0	2	2
		NL-51	5	1	1	41	2	0	1	1
		NL-52	4	6	1	60	1	0	2	2
12	1	NL-53	1	2	1	70	1	1	2	1
		NL-54	4	4	1	48	2	0	2	1
		NL-55	3	3	1	63	1	1	2	2
		NL-56	5	2	1	61	1	1	2	2
		NL-57	5	2	1	63	1	1	1	1
21	0	NL-58	3	1	1	56	2	0	1	2
		NL-59	5	3	1	77	1	2	3	2
48	0	NL-60	5	2	1	57	1	1	2	1
		NL-61	4	3	1	78	1	1	1	1
		NL-62	4	2	1	68	1	1	1	1
		NL-63	1	2	1	67	1	1	1	1
		NL-65	4	2	1	73	1	1	1	1
		NL-66	5	2	1	76	2	0	3	3
		NL-67	5	3	1	65	2	0	1	1
		NL-68	1	2	1	53	1	1	1	1
		NL-69	4	2	1	52	1	1	1	1
		NL-7	5	2	1	58	1	1	1	2
		NL-72	4	3	1	61	2	0	1	1
		NL-73	5	2	1	79	1	1	1	1
		NL-74	1	2	1	60	1	1	1	1
		NL-75	4	1	1	50	1	1	1	1
		NL-76	4	1	1	57	1	1	1	1
		NL-78	2	1	1	67	1	1	2	1
		NL-79	4	2	1	67	1	1	1	1
		NL-8	2	1	1	46	1	1	2	2
		NL-82	4	1	1	40	2	0	2	2
		NL-84	4	1	1	67	1	1	2	1
		NL-85	4	1	1	59	1	0	1	1
		NL-86	4	5	1	71	1	1	2	2
		NL-89	5	2	1	60	1	1	1	1
		NL-9	5	1	1	50	1	1	1	1
		NL-91	3	2	1	52	1	1	1	2
		NL-92	5	1	1	52	1	1	1	1
		NL-93	5	2	1	49	1	1	1	2
		NL-94	1	2	1	76	1	1	1	1
16	1	NL-96	5	2	1	69	1	1	2	1
		NL-97	5	2	1	63	1	0	1	1
		NL-98	5	1	1	61	2	0	1	2
		NL-99	3	4	1	77	1	1	1	1
		T-1			0	77	2	0	2	1
		T-10			0	67	2	0	2	1
		T-100			0	67	1	0	2	1
		T-101			0	67	2	0	1	1
		T-103			0	77	2	0	2	2
		T-104			0	73	2	0	1	1
		T-105			0	61	2	0	2	1
		T-106			0	70	1	0	1	1
		T-108			0	65	2	0	1	1
		T-11			0	78	1	0	2	1
		T-114			0	72	2	0	1	1
		T-118			0	77	2	0	2	1
		T-119			0	49	2	0	1	1
		T-12			0	34	1	1	1	1
		T-13			0	77	2	0	1	1
		T-132			0	61	2	0	2	2
		T-133			0	63	2	0	2	1
		T-134			0	79	2	0	1	1
		T-136			0	70	2	0	2	2
		T-138			0	83	2	0	3	2
		T-141			0	52	2	0	1	1
		T-143			0	54	2	0	2	1
		T-144			0	73	2	0	1	1
		T-145			0	63	2	0	2	2
		T-146			0	40	2	0	1	2
		T-147			0	63	2	0	1	2
		T-148			0	63	2	0	1	1
		T-149			0	58	2	0	1	1
		T-15			0	49	1	0	1	1
		T-151			0	75	2	0	2	1
		T-152			0	67	2	0	2	1
		T-153			0	71	2	0	1	1
		T-155			0	60	2	0	2	1
		T-16			0	49	1	0	2	2
		T-161			0	29	2	0	2	2
		T-162			0	59	2	0	2	2
		T-164			0	62	2	0	1	1
		T-165			0	56	2	0	1	1
		T-167			0	63	2	0	1	1
		T-168			0	65	2	0	1	1
		T-169			0	63	2	0	1	1
		T-17			0	58	1	0	1	2
		T-170			0	49	2	0	2	2
		T-171			0	32	2	0	1	2
		T-172			0	63	2	0	1	1
		T-173			0	63	2	0	1	1
		T-174			0	62	2	0	1	1
		T-178			0	33	2	0	2	1
		T-179			0	34	2	0	2	2
		T-18			0	62	2	0	2	1
		T-181			0	65	2	0	1	1
		T-182			0	22	2	0	1	1
		T-183			0	27	2	0	1	1
		T-184			0	42	2	0	1	1
		T-185			0	67	2	0	2	2
		T-186			0	38	2	0	2	1
		T-187			0	31	2	0	1	1
		T-189			0	56	2	0	1	1
		T-19			0	62	1	1	2	2
		T-190			0	64	2	0	1	2
		T-191			0	30	2	0	1	1
		T-192			0	63	2	0	1	1
		T-193			0	65	2	0	1	1
		T-195			0	47	2	0	1	1
		T-198			0	29	2	0	1	1
		T-199			0	25	2	0	2	1
		T-2			0	67	2	0	1	1
		T-20			0	77	2	0	2	1
		T-200			0	28	2	0	2	1
		T-202			0	60	2	0	1	1
		T-203			0	62	2	0	2	2
		T-205			0	63	2	0	1	2
		T-206			0	29	2	0	1	1
		T-208			0	63	2	0	1	1
		T-209			0	63	2	0	1	1
		T-21			0	58	1	1	1	1
		T-210			0	63	2	0	1	1
		T-212			0	62	2	0	1	2
		T-218			0	63	2	0	1	1
		T-219			0	30	2	0	2	1
		T-22			0	65	2	0	2	1
		T-220			0	56	2	0	1	2
		T-223			0	31	2	0	1	1
		T-224			0	62	2	0	1	2
		T-226			0	65	2	0	2	1
		T-23			0	63	2	0	1	1
		T-232			0	64	2	0	2	1
		T-233			0	65	2	0	1	1
		T-235			0	59	2	0	1	1
		T-236			0	66	2	0	1	1
		T-238			0	24	2	0	2	3
		T-24			0	28	1	1	2	2
		T-241			0	63	2	0	2	2
		T-242			0	60	2	0	1	1
		T-244			0	62	2	0	2	2
		T-245			0	61	2	0	1	1
		T-247			0	63	2	0	1	1
		T-248			0	38	2	0	1	1
		T-25			0	58	2	0	1	1
		T-250			0	30	2	0	1	1
		T-251			0	50	1	1	1	1
		T-254			0	61	2	0	1	1
		T-255			0	34	2	0	2	2
		T-256			0	52	2	0	2	2
		T-257			0	63	2	0	1	1
		T-258			0	25	2	0	1	1
		T-259			0	61	2	0	2	1
		T-26			0	63	1	0	2	2
		T-261			0	77	2	1	1	2
		T-262			0	61	2	0	1	1
		T-263			0	28	2	0	1	1
		T-264			0	63	2	0	2	2
		T-265			0	63	2	0	2	1
		T-266			0	37	2	0	1	2
		T-268			0	65	2	0	3	1
		T-269			0	62	2	0	1	1
		T-27			0	67	2	0	1	2
		T-270			0	33	2	0	1	1
		T-271			0	43	2	0	2	2
		T-272			0	65	2	0	2	2
		T-273			0	64	2	0	1	1
		T-274			0	62	2	0	2	2
		T-275			0	63	2	0	1	1
		T-276			0	37	2	0	1	1
		T-279			0	37	2	0	2	1
		T-28			0	78	1	0	1	2
		T-280			0	31	2	0	2	1
		T-281			0	28	2	0	2	2
		T-282			0	38	2	0	3	3
		T-284			0	37	2	0	2	2
		T-286			0	37	2	0	2	1
		T-287			0	53	2	0	2	1
		T-29			0	61	1	1	1	1
		T-291			0	40	2	0	1	1
		T-293			0	52	2	0	1	1
		T-294			0	66	2	0	1	1
		T-296			0	38	2	0	1	1
		T-297			0	63	2	0	2	2
		T-298			0	35	2	0	2	2
		T-299			0	44	2	0	1	1
		T-3			0	67	2	0	2	1
		T-300			0	27	2	0	2	2
		T-301			0	40	2	0	3	3
		T-302			0	31	2	0	2	1
		T-303			0	60	2	0	1	1
		T-304			0	61	2	0	1	1
		T-305			0	69	2	0	1	1
		T-306			0	44	2	0	2	3
		T-307			0	34	2	0	2	2
		T-308			0	57	2	0	1	1
		T-309			0	26	2	0	1	1
		T-31			0	67	2	0	1	2
		T-312			0	37	2	0	3	2
		T-313			0	28	2	0	1	2
		T-314			0	56	2	0	1	1
		T-315			0	62	2	0	1	1
		T-317			0	36	2	0	2	1
		T-320			0	58	2	0	2	3
		T-321			0	32	2	0	2	2
		T-323			0	25	2	0	1	1
		T-324			0	63	2	0	1	1
		T-325			0	58	2	0	2	1
		T-326			0	67	2	0	1	1
		T-327			0	40	2	0	1	1
		T-328			0	34	2	0	1	1
		T-329			0	28	2	0	2	1
		T-33			0	56	2	0	2	1
		T-330			0	44	2	0	1	1
		T-331			0	60	2	0	1	1
		T-342			0	70	1	1	2	2
		T-356			0	57	2	0	1	1
		T-357			0	61	2	0	1	1
		T-358			0	63	2	0	1	2
		T-359			0	65	2	0	2	1
		T-36			0	62	2	0	1	2
		T-360			0	64	2	0	1	1
		T-361			0	64	2	0	1	1
		T-362			0	64	2	0	1	2
		T-363			0	65	2	0	1	1
		T-364			0	63	2	0	1	1
		T-365			0	65	2	0	1	1
		T-366			0	60	2	0	1	1
		T-367			0	62	2	0	2	2
		T-369			0	59	2	0	2	1
		T-370			0	59	2	0	2	1
		T-371			0	59	2	0	3	3
		T-372			0	59	2	0	2	1
		T-373			0	53	2	0	2	3
		T-374			0	30	2	0	3	2
		T-375			0	53	1	0	2	1
		T-376			0	62	1	0	3	1
		T-377			0	58	2	0	2	1
		T-378			0	64	1	1	2	2
		T-379			0	71	1	1	2	1
		T-38			0	60	1	0	1	1
		T-382			0	62	1	1	1	1
		T-383			0	67	2	0	1	1
		T-385			0	33	2	0	1	1
		T-386			0	70	1	0	2	1
		T-387			0	26	2	0	1	1
		T-39			0	68	2	0	2	1
		T-390			0	40	1	0	1	1
		T-391			0	73	1	0	1	1
		T-392			0	51	2	0	3	3
		T-393			0	60	2	0	2	2
		T-394			0	73	2	0	2	2
		T-396			0	65	2	0	2	1
		T-397			0	64	2	0	2	2
		T-398			0	59	2	0	1	1
		T-399			0	61	1	0	1	1
		T-4			0	70	2	0	3	2
		T-40			0	53	1	1	3	3
		T-400			0	61	2	0	2	2
		T-401			0	69	1	0	2	2
		T-402			0	76	1	0	3	2
		T-403			0	56	2	0	2	2
		T-405			0	60	2	0	2	2
		T-406			0	55	2	0	2	1
		T-407			0	60	2	0	2	2
		T-408			0	63	1	0	1	1
		T-409			0	61	2	0	2	2
		T-41			0	54	2	0	2	2
		T-410			0	66	1	0	2	1
		T-411			0	59	2	0	1	1
		T-412			0	56	2	0	2	1
		T-413			0	57	2	0	2	2
		T-414			0	77	1	0	1	1
		T-415			0	68	1	0	1	1
		T-416			0	66	1	0	2	2
		T-417			0	61	2	0	2	2
		T-418			0	65	2	0	2	2
		T-419			0	77	2	0	1	2
		T-42			0	56	2	0	2	2
		T-420			0	74	1	0	1	1
		T-421			0	86	1	0	1	1
		T-422			0	73	2	0	1	1
		T-423			0	66	1	0	1	1
		T-424			0	63	1	1	1	1
		T-425			0	56	1	1	1	1
		T-426			0	55	1	1	1	1
		T-427			0	68	1	1	1	1
		T-428			0	65	1	1	2	2
		T-429			0	63	1	1	2	2
		T-43			0	77	2	0	1	1
		T-430			0	73	1	1	2	1
		T-431			0	83	1	1	1	1
		T-432			0	63	1	1	2	1
		T-433			0	62	1	1	2	1
		T-434			0	61	1	1	3	3
		T-435			0	67	1	1	1	2
		T-436			0	65	1	1	2	2
		T-437			0	73	1	1	1	1
		T-438			0	71	1	1	2	1
		T-439			0	49	1	1	1	1
		T-44			0	54	1	1	1	1
		T-440			0	33	1	1	1	1
		T-442			0	66	1	1	2	2
		T-443			0	71	1	1	1	1
		T-444			0	83	1	1	1	1
		T-446			0	67	1	1	1	1
		T-448			0	63	1	1	2	1
		T-449			0	67	1	1	1	2
		T-45			0	61	2	0	2	2
		T-450			0	33	1	1	1	1
		T-453			0	56	1	1	3	2
		T-454			0	64	1	1	1	1
		T-455			0	49	1	1	2	1
		T-456			0	60	1	1	3	3
		T-46			0	69	1	0	1	1
		T-462			0	60	2	0	2	2
		T-466			0	62	2	0	1	1
		T-467			0	60	2	0	2	2
		T-468			0	64	2	0	1	1
		T-470			0	60	2	0	1	1
		T-472			0	52	2	0	1	2
		T-473			0	65	2	0	1	1
		T-474			0	80	2	0	2	2
		T-475			0	64	1	0	1	1
		T-476			0	52	1	0	2	1
		T-478			0	63	1	0	2	2
		T-48			0	55	2	0	1	1
		T-481			0	22	1	1	2	1
		T-483			0	66	1	1	1	1
		T-487			0	75	1	1	2	2
		T-488			0	83	1	1	1	1
		T-490			0	75	2	0	1	2
		T-496			0	60	2	0	2	2
		T-497			0	73	2	0	2	3
		T-5			0	76	1	0	1	1
		T-50			0	52	1	1	2	2
		T-507			0	67	1	0	2	2
		T-508			0	55	2	0	2	1
		T-51			0	52	1	0	1	2
		T-516			0	74	1	0	1	1
		T-518			0	81	1	0	1	1
		T-526			0	61	1	0	1	2
		T-527			0	52	1	0	1	1
		T-528			0	61	1	0	2	3
		T-529			0	63	1	0	2	1
		T-53			0	77	1	1	1	1
		T-531			0	60	1	0	1	1
		T-533			0	51	1	0	1	1
		T-55			0	64	2	0	1	1
		T-56			0	82	2	0	2	2
		T-57			0	77	1	0	2	2
		T-58			0	78	2	0	1	1
		T-59			0	62	2	0	2	2
		T-6			0	50	1	0	2	1
		T-60			0	76	1	0	2	1
		T-61			0	80	2	0	3	3
		T-62			0	63	2	0	1	1
		T-64			0	81	2	0	1	1
		T-65			0	67	2	0	3	2
		T-66			0	75	2	0	1	1
		T-69			0	57	1	0	3	3
		T-7			0	51	1	0	3	2
		T-70			0	86	2	0	2	2
		T-73			0	65	2	0	1	2
		T-74			0	78	2	0	2	1
		T-75			0	82	2	0	2	1
		T-76			0	63	2	0	3	3
		T-78			0	74	2	0	2	2
		T-79			0	85	2	0	1	2
		T-8			0	79	1	1	1	1
		T-80			0	82	2	0	1	1
		T-81			0	79	2	0	2	2
		T-82			0	74	2	0	1	1
		T-83			0	44	2	0	1	2
		T-85			0	70	2	0	2	2
		T-86			0	85	2	0	2	1
		T-87			0	61	1	0	2	2
		T-88			0	75	2	0	1	1
		T-90			0	86	2	0	2	1
		T-92			0	76	2	0	2	2
		T-93			0	68	2	0	1	1
		T-95			0	81	2	0	2	1
		T-96			0	78	2	0	3	2
		T-99			0	73	2	0	1	1
